# Supplementary material for: Comparing to a Neurotypical Norm Is Normal in Autistic Language and Communication Research: A Cross-Sectional Systematic Review and Critical Analysis of Recent Literature
Source: Autism Dev Lang Impair. 2026 May 24;11:23969415261441522. doi: 10.1177/23969415261441522 (PMC13199701; doi:10.1177/23969415261441522)
Supplement: sj-xlsx-1-dli-10.1177_23969415261441522 - Supplemental material for Comparing to a Neurotypical Norm Is Normal in Autistic Language and Communication Research: A Cross-Sectional Systematic Review and Critical Analysis of Recent Literature [file sj-xlsx-1-dli-10.1177_23969415261441522.xlsx]

## Sheet: Data
Authors	Title	Intervention	Comparison	Prediction	ID	NMS	NMS Description
Abdi et al.	The Effect of Combined Intervention on Improvement of Early Lexical Development in Minimally Verbal Children with Autism Spectrum Disorder,	1	0	N/A	NoInfo	1	"minimally verbal"
Adornetti et al.	Defining the Characteristics of Story Production of Autistic Children: A Multilevel Analysis	0	1	worse	0	0
Alho et al. a	Atypical cortical processing of bottom-up speech binding cues in children with autism spectrum disorders	0	1	worse	Amb	0
Alho et al. b	Both stronger and weaker cerebro-cerebellar functional connectivity patterns during processing of spoken sentences in autism spectrum disorder	0	1	worse	Amb	0
Alhozyel et al.	Association Between Early Developmental Milestones and Autism Spectrum Disorder	0	1	none	Under 2	Under 2
Alon-Tirosh et al.	Use of social network sites among adolescents with autism spectrum disorder: a qualitative study	0	0	N/A	NoInfo	0
Alvarado et al.	Inclusive Learning through Immersive Virtual Reality and Semantic Embodied Conversational Agent: A case study in children with autism	1	0	N/A	NoInfo	0
Alvarez et al.	Examining the face threatening acts individuals with autism spectrum disorder experience and how they respond	0	0	N/A	NoInfo	0
Apeksha et al.	Speech Perception in Quiet and in the Presence of Noise in Children with Autism Spectrum Disorder: A Behavioral Study	0	1	none	NoInfo	0
Artis et al.	Semantic and Syntactic Properties of Words and the Receptive-Expressive Gap in Autistic and Non-Autistic Children	0	1	none	Under 2	Under 2
Artuso et al.	Implicit Grammatical Gender Representation in Italian Children with Autism without Intellectual/Language Disorder	0	1	both	0	0
Arutiunian et al. a	Neuromagnetic 40 Hz Auditory Steady-State Response in the left auditory cortex is related to language comprehension in children with Autism Spectrum Disorder	0	1	none	1	0
Arutiunian et al. b	Structural brain abnormalities and their association with language impairment in school-aged children with Autism Spectrum Disorder	0	1	neither	1	0
Atherkode et al.	Assessing the Verbal Behavior of a Linguistically Diverse Speaker with Autism	0	0	N/A	NoInfo	0
Barsotti et al.	Sex/Gender Differences in the Language Profiles of Italian Children with Autism Spectrum Disorder: A Retrospective Study	0	0	N/A	0	0
Bateman et al.	Snack Talk: Effects of a Naturalistic Visual Communication Support on Increasing Conversation Engagement for Adults with Disabilities	1	0	N/A	Amb	1	descriptions of individual (adult) participants' expressive/receptive language, e.g. 2 years old
Beauchamp et al.	Equivalence-based instruction to teaching reading by families and teachers students with autism and/or intellectual disabilities	0	0	N/A	1	0
Benitez et al.	Teaching children with autism spectrum disorder to tact auditory stimuli: A replication	1	0	N/A	1	0
Bergmann et al.	Lexical Acquisition and Phonological Development in Minimally Verbal Children With Autism Spectrum Disorders	1	0	N/A	NoInfo	0
Biller et al.	Measurements of Spontaneous Communication Initiations in Children with Autism in Preschool through Third Grade Classrooms,	0	0	N/A	Amb	1	"minimally verbal"
Birkeneder et al.	The Influence of Bilingual Language Exposure on the Narrative, Social and Pragmatic Abilities of School-Aged Children on the Autism Spectrum,	0	0	N/A	NoInfo	0
Birri et al.	A Personal Narrative Intervention for Adults With Autism and Intellectual Disability	1	0	N/A	1	0
Briend et al.	Voice acoustics allow classifying autism spectrum disorder with high accuracy	0	1	none	NoInfo	0
Broome et al.	Speech Development Across Subgroups of Autistic Children: A Longitudinal Study,	0	0	N/A	Amb	0
Brynska et al.	Semantic decisions in adolescents with autism spectrum disorder - functional magnetic resonance imaging study	0	1	none	0	0
Butler et al.	Fine motor skill and expressive language in minimally verbal and verbal school-aged autistic children	0	0	N/A	Amb	1	"minimally verbal"
Butler et al.	Lexical and Morphosyntactic Profiles of Autistic Youth With Minimal or Low Spoken Language Skills	0	0	N/A	1	1	"autistic youth who use few words"
Bylemans et al.	Sex differences in autistic adults: A preliminary study showing differences in mentalizing, but not in narrative coherence	0	0	N/A	0	0
Cairney et al.	Interpretations of meaningful and ambiguous hand gestures in autistic and non-autistic adults: A norming study	0	1	neither	NoInfo	0
Camero et al.	Gaze Following as an Early Diagnostic Marker of Autism in a New Word Learning Task in Toddlers	0	1	none	Under 2	Under 2
Caron et al.	Online Training to Improve Service Provider Implementation of Letter-Sound Correspondence Instruction for Individuals Who Use Augmentative and Alternative Communication	1	0	N/A	Amb	1	"daily communication needs that were all not met through speech"
Caron et al. b	Effects of adapted Letter-Sound correspondence instruction with older learners with complex communication needs and autism spectrum disorder	1	0	N/A	NoInfo	1	"with minimal or no speech"
Carruthers et al.	Mediation of 6-year mid-childhood follow-up outcomes after pre-school social communication (PACT) therapy for autistic children: randomised controlled trial	1	0	N/A	Amb	0
Caruana et al.	Autistic young people adaptively use gaze to facilitate joint attention during multi-gestural dyadic interactions	0	1	better	0	0
Castellón et al.	Dual Identification: Trajectories to English Proficiency for English Learners with Autism Spectrum Disorder	0	0	N/A	NoInfo	0
Chan et al.	Temporal processing deficit in children and adolescents with autism spectrum disorder: An online assessment	0	1	worse	1	0
Chen et al.	Successful lexical tone production of Mandarin Chinese autistic children with intellectual impairment	0	1	neither	1	0
Chen et al. b	Training Asian Immigrant Parents to Teach Manding to Children with Autism Spectrum Disorder	1	0	N/A	NoInfo	1	"have limited mand skills demonstrated by scores at or below level 1 in the mand domain of the Verbal Behavior Milestones Assessment and Placement Program. Skills at levels 1, 2, and 3 correspond to verbal skills typically acquired between birth and 18 months, 18–30 months, and 30–48 months, respectively."
Chen et al. c	Receptive language and receptive-expressive discrepancy in minimally verbal autistic children and adolescents,	0	0	N/A	NoInfo	1	"minimally verbal"
Chen et al. d	Acquisition of grammatical aspect by Mandarin-speaking preschool children with autism spectrum disorder	0	1	worse	0	0
Chladek et al.	Qualitative Exploration in Exit Interviews of Changes Observed in Clinical Trials for Individuals with Autism Spectrum Disorder Without Intellectual Disability	1	0	N/A	0	0
Cho et al.	Sex differences in the temporal dynamics of autistic children's natural conversations	0	1	neither	0	0
Clark et al.	Word Learning With Orthographic Support in Nonspeaking and Minimally Speaking School-Age Autistic Children	1	0	N/A	NoInfo	1	"little to no spoken language"
Clarke et al.	The Relationship Between Augmentative and Alternative Communication Use by Pediatric Psychiatric Inpatients With Autism Spectrum Disorder and Interfering Behaviors,	0	0	N/A	1	1	"Group 1 (n = 111) consisted of those individuals with the most complex communication needs"
Clin et al.	Listener- Versus Speaker-Oriented Disfluencies in Autistic Adults: Insights From Wearable Eye-Tracking and Skin Conductance Within a Live Face-to-Face Paradigm	0	1	neither	0	0
Coburn et al.	Quantitative Analysis of Narrative Discourse by Autistic Adults of Underrepresented Genders,	0	0	N/A	NoInfo	0
Cohen et al.	Hablando at home: Examining the interactional resources of a bilingual autistic child	0	0	N/A	NoInfo	0
Cohn et al.	Let me tell you, I see echolalia as being a part of my son's identity': Exploring echolalia as an expression of neurodiversity from a parental perspective	0	0	N/A	NoInfo	0
Cole et al.	Using a Brief Intervention to Improve Partner-Focused Conversation in Adolescents with Autism,	1	0	N/A	0	0
Conine et al.	Verbal Behavior Analysis of Teaching Story Recall to Children with Autism: A Replication and Extension	1	0	N/A	NoInfo	0
Crutcher et al.	Pragmatic language and associations with externalizing behaviors in autistic individuals and those who have lost the autism diagnosis	0	1	worse	0	0
da Cruz	Multimodal interaction analysis of non-lexical vocalisations in low-verbal autistic children,	0	0	N/A	NoInfo	1	"low-verbal"
Dagmawi et al.	Effect of Teacher-Mediated Discrete-Trial Training in Improving Communication Skills of Children with Autism Spectrum Disorder	1	0	N/A	NoInfo	0
Daikoku et al.	Non-autistic persons modulate their speech rhythm while talking to autistic individuals	0	1	worse	NoInfo	0
Davidson et al.	Story Comprehension Monitoring Across Visual, Listening, and Written Modalities in Children with and Without Autism Spectrum Disorder,	0	1	worse	0	0
Day et al.	Vocal Emotion Recognition in Autism: Behavioral Performance and Event-Related Potential (ERP) Response	0	1	worse	0	0
De Froy et al.	The cross-racial/ethnic gesture production of young autistic children and their parents	0	0	N/A	Under 2	Under 2
Demopoulos et al. a	Rapid auditory processing of puretones is associated with basic components of language in individuals with autism spectrum disorders	0	0	N/A	1	0
Demopoulos et al. b	Associations between rapid auditory processing of speech sounds and specific verbal communication skills in autism	0	0	N/A	1	0
Dindar et al.	Autistic adults and adults with sub-clinical autistic traits differ from non-autistic adults in social-pragmatic inferencing and narrative discourse,	0	1	worse	0	0
D'Mello et al.	Diminished Repetition Suppression Reveals Selective and Systems-Level Face Processing Differences in ASD	0	1	worse	0	0
Doghadze et al.	Language phenotypes in children with autism spectrum disorder, expressive language disorder, and typical language development	0	1	worse	0	0
Donadio et al.	Use of the Prompts for Reestructuring Oral Muscular Phonetic Targets (PROMPT) in Autism Spectrum Disorder: a case study,	1	0	N/A	NoInfo	0
Douglas et al.	Building Family Capacity: supporting multiple family members to implement aided Language modeling,	1	0	N/A	NoInfo	1	"Amber communicated through sign language (approximately 20 familiar signs)"
Duan et al.	Language, Social, and Face Regions Are Affected in Toddlers with Autism and Predictive of Language Outcome,	0	1	none	NoInfo	0
Dunham et al.	Neural Correlates of Audiovisual Speech Processing in Autistic and Non-Autistic Youth	0	1	none	1	0
Dunham-Carr et al.	The Processing of Audiovisual Speech Is Linked with Vocabulary in Autistic and Nonautistic Children: An ERP Study	0	1	worse	0	0
Durrleman et al.	Training Syntax to Enhance Theory of Mind in Children with ASD,	1	1	neither	NoInfo	0
Duville et al.	Perception of task-irrelevant affective prosody by typically developed and diagnosed children with Autism Spectrum Disorder under attentional loads: electroencephalographic and behavioural data	0	1	none	NoInfo	0
Edmier et al.	Considerations for practitioners using applied behavior analysis therapy with autistic deaf/hard of hearing clients	1	0	N/A	NoInfo	1	"Her overall scores on the VB-MAPP Milestones Assessment fell primarily in the Level 1 range with some emerging Level 2 skills. Within the expressive language domains (i.e., mand, tact, and intraverbal), Lilly emitted 10 different independent requests that consisted primarily of a combination of single signs and pointing. Lilly also used sign language to label 25 items."
Faerman et al.	Language Abilities are Associated with Both Verbal and Nonverbal Intelligence in Children on the Autism Spectrum	0	0	N/A	1	0
Farndale et al.	Children's communicative capital: Promoting inclusive storying in a diverse preschool community through critical participatory action research	0	0	N/A	NoInfo	0
Feldman et al.	A Randomized Controlled Trial for Audiovisual Multisensory Perception in Autistic Youth,	1	0	N/A	1	0
Feldman et al. b	The Impact of Singing on Visual and Multisensory Speech Perception in Children on the Autism Spectrum	0	1	better	Amb	0
Feng et al.	Production of Mandarin consonant aspiration and monophthongs in children with Autism Spectrum Disorder,	0	1	worse	NoInfo	0
Feng et al. b	Increasing audiovisual speech integration in autism through enhanced attention to mouth	0	1	neither	Amb	0
Ferguson et al. a	The Efficacy of Using Telehealth to Coach Parents of Children with Autism Spectrum Disorder on How to Use Naturalistic Teaching to Increase Mands, Tacts and Intraverbals,	1	0	N/A	NoInfo	1	"significant deficits in communication and social interaction"
Ferguson et al. b	Alexithymia in autism spectrum disorder	0	1	none	NoInfo	0
Fittipaldi et al.	Emotional descriptions increase accidental harm punishment and its cortico-limbic signatures during moral judgment in autism	0	1	worse	0	0
Fok et al.	Measurement invariance of Child Behavior Checklist internalizing and externalizing factors between non-speaking/partially verbal and speaking autistic children	0	0	N/A	1	1	"non-speaking/partially verbal"
Foldager et al.	Atypical Semantic Fluency and Recall in Children and Adolescents with Autism Spectrum Disorders Associated with Autism Symptoms and Adaptive Functioning,	0	1	worse	0	0
Foster-Cohen et al.	Variation in morpho-lexical development within and between diagnoses in children with neurodevelopmental disorders	0	0	N/A	NoInfo	0
Fountain et al.	Developmental Trajectories of Autism,	0	0	N/A	1	0
Fusaroli et al.	Caregiver linguistic alignment to autistic and typically developing children: A natural language processing approach illuminates the interactive components of language development	0	1	neither	NoInfo	0
Fusaroli et al. b	Repeat After Me? Both Children With and Without Autism Commonly Align Their Language With That of Their Caregivers	0	1	both	NoInfo	0
Gabay et al.	Intact Utilization of Contextual Information in Speech Categorization in Autism	0	1	worse	0	0
Garcia et al.	Experimental analysis of voice volume for children with autism spectrum disorder	1	0	N/A	NoInfo	0
Garrido et al.	Grammatical comprehension in language and communication disorders	0	1	none	0	0
Ge et al.	Bilingual exposure might enhance L1 development in Cantonese-English bilingual autistic children: Evidence from the production of focus	0	1	worse	Amb	0
Genc-Tosun et al.	Teaching Children with Autism Spectrum Disorder to Answer Questions Using an iPad-Based Speech-Generating Device,	1	0	N/A	Amb	1	"a maximum of 10 understandable words in their vocabulary"
Georgiou	Identification of Native Vowels in Normal and Whispered Speech by Individuals with Autism Spectrum Disorder,	0	1	worse	0	0
Gevarter et al.	Dynamic Assessment of AAC Action Verb Symbols for Children with ASD	0	0	N/A	NoInfo	1	"used fewer than 50 functional spoken words as reported by parents on the Vineland Adaptive Behavior Scales Third Edition"
Gibbs et al.	Teaching Problem Explanations Using Instructive Feedback: A Replication and Extension	1	0	N/A	NoInfo	0
Gibson et al.	How neurotypical listeners recognize emotions expressed through vocal cues by speakers with high-functioning autism	0	1	neither	0	0
Gilder et al.	Increasing Social Communication by Teaching Texting to Autistic Children	1	0	N/A	NoInfo	0
Gilroy et al.	A delayed intervention start randomized controlled trial of high- and low-tech communication training approaches for school-age autistic children with co-occurring intellectual disability	1	0	N/A	1	1	"exhibit substantial needs in both their social and communicative repertoires"
Gkiolnta et al.	Robot programming for a child with autism spectrum disorder: a pilot study	1	0	N/A	1	1	"minimally verbal"
Godel et al.	Prosodic signatures of ASD severity and developmental delay in preschoolers	0	0	N/A	Amb	0
Greco et al.	Here's the story: Narrative ability and executive function in autism spectrum disorder	0	1	none	0	0
Griffen et al.	Increasing linguistic and prelinguistic communication for social closeness during naturalistic AAC instruction with young children on the autism spectrum	1	0	N/A	NoInfo	1	"unable to imitate any vocal sounds"
Guo et al.	Atypical prosodic realization by Mandarin-speaking autistic children: Evidence from tone sandhi and neutral tone	0	1	worse	1	0
Halbur et al.	Comparing Manipulations to Enhance Stimulus Salience during Intraverbal Training	1	0	N/A	NoInfo	0
Hannigan et al.	Developmental milestones in early childhood and genetic liability to neurodevelopmental disorders,	0	0	N/A	Under 2	Under 2
Hastedt et al.	Bilingual and Monolingual Autistic Toddlers: Language and Social Communication Skills,	0	0	N/A	Under 2	Under 2
Havdahl et al.	Attainment and loss of early social-communication skills across neurodevelopmental conditions in the Norwegian Mother, Father and Child Cohort Study	0	1	neither	1	0
Hilviu et al.	Can Narrative Skills Improve in Autism Spectrum Disorder? A Preliminary Study with Verbally Fluent Adolescents Receiving the Cognitive Pragmatic Treatment	1	0	N/A	0	0
Hoffmann et al.	Impairments in recognition of emotional facial expressions, affective prosody, and multisensory facilitation of response time in high-functioning autism,	0	1	worse	0	0
Hong et al.	Phonetic entrainment in L2 human-robot interaction: an investigation of children with and without autism spectrum disorder	0	1	worse	0	0
Horvath et al.	Assessing receptive verb knowledge in late talkers and autistic children: Advances and cautionary tales,	0	1	neither	Amb	0
Howard et al.	No evidence for high inflexible precision of prediction errors in autism during lexical processing	0	1	worse	0	0
Hu et al.	Effects of foreign mand training on the emergence of foreign tact and listener responses for Chinese-speaking children with autism spectrum disorder	1	0	N/A	1	0
Hu et al. b	Dissociation Between Linguistic and Nonlinguistic Statistical Learning in Children with Autism	0	1	worse	NoInfo	0
Huang et al.	What affects gestural learning in children with and without Autism? The role of prior knowledge and imitation	0	1	neither	NoInfo	0
Hudry et al.	The Utility of Natural Language Samples for Assessing Communication and Language in Infants Referred with Early Signs of Autism	0	0	N/A	Under 2	Under 2
Huettig et al.	Do autistic children differ in language-mediated prediction?	0	1	none	NoInfo	0
Iao et al.	A Longitudinal Study of Joint Attention, Motor Imitation and Language Development in Young Children with Autism Spectrum Disorder in Taiwan	0	0	N/A	Under 2	Under 2
Irwin et al.	Neural and Behavioral Differences in Speech Perception for Children With Autism Spectrum Disorders Within an Audiovisual Context	0	1	both	Amb	0
Issa et al.	Comprehension of wh-questions among Jordanian children with autism spectrum disorder and specific language impairment	0	1	none	0	0
Jasmin et al.	Atypical connectivity aids conversation in autism	0	1	neither	0	0
Joginder Singh et al.	The use of augmentative and alternative communication by children with developmental disability in the classroom: a case study	1	0	N/A	NoInfo	1	"complex communication needs"
Jones et al.	Characterizing mechanisms of caregiver-mediated naturalistic developmental behavioral interventions for autistic toddlers: A randomized clinical trial	1	0	N/A	Amb	0
Kasari et al.	Spoken language outcomes in limited language preschoolers with autism and global developmental delay: RCT of early intervention approaches	1	0	N/A	Amb	1	"fewer than 30 spontaneous words across entry assessments (ADOS 2, MSEL, Reynell)"
Ke et al.	Perceptive assessment for metaphoric disability in autistic children: an inhibition-of-return approach	0	0	N/A	NoInfo	0
Kedar et al.	Predictors of individual differences in minimally verbal peer communication exchanges following peer-oriented social intervention,	1	0	N/A	1	1	"minimally verbal"
Khorasani et al.	Towards finding the lost generation of autistic adults: A deep and multi-view learning approach on social media	0	1	neither	NoInfo	0
Kilic-Tulu et al.	Investigation of Early Literacy Skills in Children on the Autism Spectrum: The Case of Turkish-Speaking Children,	0	1	worse	0	0
Kim et al.	Understanding Mental Health Issues in Different Subdomains of Social Networking Services: Computational Analysis of Text-Based Reddit Posts,	0	0	N/A	NoInfo	0
Kimhi et al.	Reading comprehension strategies for expository texts: Children with and without ASD	1	1	worse	0	0
Kishel et al.	An Assessment of Response to Conversation Cues of Uninterest Conducted via Telehealth	1	0	N/A	NoInfo	0
Kohn et al.	Sexual Knowledge, Experiences, and Pragmatic Language in Adults With and Without Autism: Implications for Sex Education,	0	1	worse	0	0
Kossyvaki et al.	Telepractice parent-implemented training and coaching in a rural area in the UK: Impact on mothers and their children with autism	1	0	N/A	NoInfo	1	"Rachel did not use spoken language to communicate" "[George] used occasional words"
Koudys et al.	Predictors of Picture Exchange Communication System (PECS) outcomes,	1	0	N/A	1	1	"language levels substantially below age expectations, including lack of, or limited, speech"
Laçin	Increasing Vocabulary and Listening Comprehension During Adapted Shared Reading: An Intervention for Preschoolers with Autism Spectrum Disorder	1	0	N/A	NoInfo	0
Lau et al.	Differences in speech articulatory timing and associations with pragmatic language ability in autism	0	1	none	Amb	0
Laubscher et al.	"You Just Want to Be Able to Communicate With Your Child": Parents' Perspectives on Communication and AAC Use for Beginning Communicators on the Autism Spectrum,	0	0	N/A	Amb	1	"Children were considered to be beginning communicators if their parent reported that they were not yet combining words into a variety of clausal structures or sentences on a regular basis"
Laubscher et al. b	Effect of Video Augmentative and Alternative Communication Technology on Communication During Play With Peers for Children With Autism Spectrum Disorder	1	0	N/A	NoInfo	1	"speech that was inadequate to meet their communication needs during play interactions"
Leipold et al.	Aberrant Emotional Prosody Circuitry Predicts Social Communication Impairments in Children With Autism	0	1	none	Amb	0
Leung et al.	Emotion recognition in autism spectrum disorder across age groups: A cross-sectional investigation of various visual and auditory communicative domains	0	1	worse	NoInfo	0
Li et al.	The effect of recasting by mothers with different conversational styles on the communication behavior of autistic children: Lag sequential analysis	0	0	N/A	0	0
Li et al. b	Relatively Inefficient Integration of Metaphorical Semantics in Autistic Adults Without Intellectual Impairment	0	1	worse	0	0
Li et al. c	Expressive Language Profiles in a Clinical Screening Sample of Mandarin-Speaking Preschool Children With Autism Spectrum Disorder,	0	0	N/A	NoInfo	0
Liu et al.	Heterogeneity and imbalance of reading profiles in Autism Spectrum Disorders	0	1	worse	Amb	0
Liu et al. b	Prelinguistic communication complexity predicts expressive language in initial minimally verbal autistic children	0	0	N/A	NoInfo	1	"minimally verbal"
Logan et al.	Aided Enhanced milieu teaching to develop symbolic and social communication skills in children with autism spectrum disorder	1	0	N/A	NoInfo	0
Luo et al.	Meta-linguistic awareness skills in Chinese-speaking children with hyperlexia: A single-case study	0	1	both	0	0
MacDonald-Prégent et al.	Response to Music-Mediated Intervention in Autistic Children with Limited Spoken Language Ability	1	0	N/A	1	1	"limited spoken language"
Maes et al.	Structure and acoustics of the speech of verbal autistic preschoolers	0	1	worse	Amb	0
Maes et al. b	Describing (pre)linguistic oral productions in 3- to 5-year-old autistic children: A cluster analysis,	0	0	N/A	1	1	"including many non- or minimally speaking"
Maksimovic et al.	Importance of Early Intervention in Reducing Autistic Symptoms and Speech-Language Deficits in Children with Autism Spectrum Disorder	1	0	N/A	Amb	1	not explicitly stated, but implied in the following: "Given that the cognitive style and non-functional speech subscales should only be administrated to verbal individuals, for the purposes of our research, we used four subscales only"
Malmir et al.	The Effect of Reciprocal Imitation Training on Increasing Expressive Vocabulary of Children with Autism Spectrum Disorders	1	0	N/A	NoInfo	0
Maltman et al. a	Comparison of Linguistic Error Production in Conversational Language Among Boys With Fragile X Syndrome plus Autism Spectrum Disorder and Autistic Boys	0	1	worse	1	0
Maltman et al. b	An Exploratory Study of Pragmatic Language Use Across Contexts With the Pragmatic Rating Scale-School Age Among Autistic Boys and Boys With Fragile X Syndrome Plus Autism,	0	0	N/A	1	0
Manenti et al.	Assessing structural language skills of autistic adults: Focus on sentence repetition	0	1	worse	1	0
Mantzoros et al.	Implementing a differential reinforcement of low rates schedule to alter vocal stereotypy and task engagement in two adolescents with autism spectrum disorder	1	0	N/A	NoInfo	0
Marom et al.	Conversations on echolalia: A qualitative inquiry into autistic adults' views on echolalia, language, and music	0	0	N/A	NoInfo	0
Márquez-García et al.	Atypical Associations between Functional Connectivity during Pragmatic and Semantic Language Processing and Cognitive Abilities in Children with Autism	0	1	neither	1	0
Martin et al.	A longitudinal investigation of pragmatic language across contexts in autism and related neurodevelopmental conditions	0	1	worse	Amb	0
Mathee-Scott et al.	Naturalistic parent-child reading frequency and language development in toddlers with and without autism	1	1	none	1	0
McNair et al.	Seeking contexts that promote neurodiverse social success: Patterns of behavior during minimally-structured interaction settings in autistic and non-autistic youth	0	1	worse	0	0
Michel et al.	Sounds Pleasantness Ratings in Autism: Interaction Between Social Information and Acoustical Noise Level	0	1	neither	1	0
Minnigulova et al.	Corpus callosum organization and its implication to core and co-occurring symptoms of Autism Spectrum Disorder	0	1	neither	NoInfo	0
Miranda et al.	Childhood language skills as predictors of social, adaptive and behavior outcomes of adolescents with autism spectrum disorder	0	0	N/A	0	0
Muldoon et al.	Teaching Receptive Vocabulary to Minimally Verbal Preschoolers With Autism Spectrum Disorder: A Single-Case Multiple Baseline Design,	1	0	N/A	NoInfo	1	"minimally verbal"
Müller et al.	Caregiver Implemented Dialogic Reading: Impact on Children with and without Autism in Brazil	1	1	none	NoInfo	0
Naples et al.	Exploring communicative competence in autistic children who are minimally verbal: The Low Verbal Investigatory Survey for Autism (LVIS),	0	1	none	Under 2	Under 2
Narain et al.	Modeling Real-World Affective and Communicative Nonverbal Vocalizations From Minimally Speaking Individuals	0	0	N/A	1	1	"minimally speaking"
O'Brien et al.	Altered engagement of the speech motor network is associated with reduced phonological working memory in autism	0	1	none	0	0
Ochi et al.	Objective assessment of autism spectrum disorder based on performance in structured interpersonal acting-out tasks with prosodic stability and variability,	0	1	none	0	0
Oosting et al.	Reciprocal Associations Between Language Ability and Social Functioning Development in Pre-verbal Autistic Children	0	0	N/A	Under 2	Under 2
Orozco et al.	Teaching Mands: Correspondence among Acquisition, Recommendations of the Essential for Living Communication Modality Assessment, and Preference,	1	0	N/A	NoInfo	1	"limited vocal repertoires"
O'Shea et al.	A Parental-Report Questionnaire for Language Abilities and Pragmatics in Children and Adolescents with Autism Spectrum Disorders	0	1	neither	NoInfo	0
Osos et al.	The Use of Matrix Training to Teach Color-Shape Tacts Through Telehealth	1	0	N/A	NoInfo	0
Ostrolenk et al.	A longitudinal study on language acquisition in monozygotic twins concordant for autism and hyperlexia,	0	0	N/A	1	1	"severe language delay"
O'Sullivan et al.	Automatic speaker diarization for natural conversation analysis in autism clinical trials	0	1	none	1	0
Oudet et al.	Early years autism and bilingualism: An interpretative phenomenological analysis of parent perceptions during lockdown	0	0	N/A	NoInfo	0
Owen et al.	Toward establishing a qualifying autoclitic repertoire in children with autism spectrum disorder	0	0	N/A	NoInfo	0
Patel et al.	A profile of prosodic speech differences in individuals with autism spectrum disorder and first-degree relatives	0	1	neither	Amb	0
Paynter et al.	Pre-school Skills and School-Age Reading Comprehension in Children on the Autism Spectrum: A Preliminary Investigation	0	0	N/A	1	0
Peeters et al.	Neuropsychological profile of children with Autism Spectrum Disorder and children with Developmental Language Disorder and its relationship with social communication	0	0	N/A	0	0
Pelzl et al.	Reduced impact of nonverbal cues during integration of verbal and nonverbal emotional information in adults with high-functioning autism	0	1	both	0	0
Pereira et al.	The Effects of the Pragmatic Intervention Programme in Children with Autism Spectrum Disorder and Developmental Language Disorder	1	0	N/A	NoInfo	0
Peristeri et al.	The Acquisition of Relative Clauses in Autism: The Role of Executive Functions and Language	0	1	worse	0	0
Persichetti et al.	Maladaptive Laterality in Cortical Networks Related to Social Communication in Autism Spectrum Disorder	0	1	none	Amb	0
Pham et al.	Comparing narrative storytelling ability in individuals with autism and fetal alcohol spectrum disorders	0	1	worse	Amb	0
Phan et al.	Children with autism spectrum disorder who demonstrate normal language scores use a bottom-up semantic processing strategy: Evidence from N400 recordings	0	1	neither	Amb	0
Pierce et al.	Level of Attention to Motherese Speech as an Early Marker of Autism Spectrum Disorder	0	1	neither	Under 2	Under 2
Piltz et al.	Symptom similarities and differences in social interaction between autistic children and adolescents with and without ADHD	0	0	N/A	0	0
Pirinen et al.	A Comprehensive Analysis of Speech Disfluencies in Autistic Young Adults and Control Young Adults: Group Differences in Typical, Stuttering-Like, and Atypical Disfluencies,	0	1	worse	0	0
Plank et al.	Automated extraction of speech and turn-taking parameters in autism allows for diagnostic classification using a multivariable prediction model	0	1	none	0	0
Poole et al.	When 2 become 1: Autistic simultaneity judgements about asynchronous audiovisual speech	0	1	both	Amb	0
Ravi et al.	Are early social communication skills a harbinger for language development in infants later diagnosed autistic?-A longitudinal study using a standardized social communication assessment (vol 7, 977724, 2022)	0	1	none	Under 2	Under 2
Ré et al.	Differential Reinforcement of Low Frequency Behavior as an Interdependent Group Contingency for Children Diagnosed with Autism Spectrum Disorder	1	0	N/A	NoInfo	0
Reed	Individuals with autism spectrum disorder are differentially sensitive to interference from previous verbal feedback	0	1	none	Amb	0
Reindal et al.	Structural and Pragmatic Language Impairments in Children Evaluated for Autism Spectrum Disorder (ASD),	0	0	N/A	1	0
Reyes et al.	Social and language regression: characteristics of children with autism spectrum disorder in a community-based sample	0	0	N/A	NoInfo	0
Rimmer et al.	The Contribution of Perceptual Reasoning Skills to Phonological Awareness for School Age Autistic Children	0	1	neither	0	0
Rimmer et al. b	Links between musical beat perception and phonological skills for autistic children	0	0	N/A	1	0
Roberts et al.	Teaching Caregivers to Support Social Communication: Results From a Randomized Clinical Trial of Autistic Toddlers	1	0	N/A	0	0
Rong b	Comprehension of Spatial Demonstratives in Mandarin-speaking Children on the Autism Spectrum: The Roles of Theory of Mind and Executive Function	0	1	worse	0	0
Rong et al.	Categorical perception of Mandarin lexical tones in language-delayed autistic children,	0	1	worse	Amb	0
Rothwell et al.	How do Autistic and Neurotypical Children's Interests Influence their Accuracy During Novel Word Learning?	0	1	worse	Amb	0
Ruiz Callejo et al.	Speech-in-noise perception in autistic adolescents with and without early language delay	0	1	worse	0	0
Ryan et al.	Eliciting Expressions of Emotion: An Exploratory Analysis of Alexithymia in Adults with Autism Utilising the APRQ,	0	1	worse	NoInfo	0
Safi et al.	Virtual voice assistant applications improved expressive verbal abilities and social interactions in children with autism spectrum disorder: a Single-Subject experimental study,	1	0	N/A	NoInfo	0
Sakin et al.	The Effect of Autism Spectrum Disorder on the Processing of Neural Response Metaphors	0	0	N/A	NoInfo	0
Sawchak et al.	Teaching Multi-step Requesting and Social Communication to Five Autistic Children Using Speech-Generating Devices and Systematic Instruction	1	0	N/A	NoInfo	1	"minimally verbal"
Schelinski et al.	Responses in left inferior frontal gyrus are altered for speech-in-noise processing, but not for clear speech in autism	0	1	worse	0	0
Schroeder et al.	Linguistic markers of autism spectrum conditions in narratives: A comprehensive analysis	0	1	worse	1	0
Schwartzberg et al.	Comparing the comprehension of short stories paired with familiar and unfamiliar melodies and spoken text in autistic children	0	0	N/A	Amb	0
Shevchuk-Hill et al.	Comparing narrative writing of autistic and non-autistic College students,	0	1	better	NoInfo	0
Shillingsburg et al.	A Feasibility Trial of Response Contingent Stimulus-Stimulus Pairing to Promote Vocalizations in Minimally Verbal Children Diagnosed with Autism	1	0	N/A	NoInfo	1	"minimally verbal"
Smith et al.	Caregiver sensitivity predicts infant language use, and infant language complexity predicts caregiver language complexity, in the context of possible emerging autism	0	0	N/A	Under 2	Under 2
Smith et al. b	Parental Imitations and Expansions of Child Language Predict Later Language Outcomes of Autistic Preschoolers,	0	0	N/A	Under 2	Under 2
Solis et al.	Reading Instruction for Students with Autism Spectrum Disorder: Comparing Observations of Instruction to Student Reading Profiles	0	0	N/A	0	0
Soltiyeva et al.	My Lovely Granny's Farm: An immersive virtual reality training system for children with autism spectrum disorder	0	0	N/A	1	0
Song et al.	Comprehension of irony in autistic children: The role of theory of mind and executive function	0	1	worse	0	0
Spinks et al.	An evaluation of a multi-component intervention for loud speech among children with autism spectrum disorder	1	0	N/A	NoInfo	0
Sterrett et al.	The effect of responsiveness to speech-generating device input on spoken language in children with autism spectrum disorder who are minimally verbal ,	1	0	N/A	NoInfo	1	"children with less than 20 functional words"
Strohmeier et al.	Repetitive Speech and Problem Behavior: Functional Analysis of Precurrent Contingencies,	1	0	N/A	1	0
Sturrock et al.	The impact of subtle language and communication difficulties on the daily lives of autistic children without intellectual disability: Parent perspectives	0	0	N/A	0	0
Su et al.	fNIRS-Based Differences in Cortical Activation during Tool Use, Pantomimed Actions, and Meaningless Actions between Children with and without Autism Spectrum Disorder (ASD)	0	1	neither	Amb	0
Su et al. b	Autism-Related Differences in Cortical Activation When Observing, Producing, and Imitating Communicative Gestures: An fNIRS Study	0	1	neither	Amb	0
Suhr et al.	The influence of classroom context on AAC device use for nonspeaking school-aged autistic children	0	0	N/A	NoInfo	1	"autistic children who use an SGD as their primary mode of communication"
Sukenik	Relative clause production abilities of Hebrew-speaking children with ASD	0	1	worse	1	0
Taddei et al.	Developmental profiles of young children with autism spectrum disorder and global developmental delay: A study with the Griffiths III scales	0	0	N/A	Under 2	Under 2
Tang et al.	Evaluating causal psychological models: A study of language theories of autism using a large sample	0	0	N/A	1	0
Tantucci et al.	Dialogic Priming and Dynamic Resonance in Autism: Creativity Competing with Engagement in Chinese Children with ASD,	0	1	none	NoInfo	0
Teh et al.	Short report: Social processing in non-emotional contexts by children with and without autism spectrum disorders (ASD)	0	1	worse	Amb	0
Teimouri Sangani et al.	Narrative Microstructure and Macrostructure Skills of Persian-Speaking Children with Autism Spectrum Disorder,	0	1	none	0	0
Thomas et al.	Predicting Language in Children with ASD Using Spontaneous Language Samples and Standardized Measures,	1	0	N/A	Under 2	Under 2
Thompson et al.	A Comparison of Listening Skills of Autistic and Non-Autistic Youth While Using and Not Using Remote Microphone Systems,	0	1	worse	1	0
Todd et al.	Individual Differences in Multisensory Attention Skills in Children with Autism Spectrum Disorder Predict Language and Symptom Severity: Evidence from the Multisensory Attention Assessment Protocol (MAAP),	0	1	worse	NoInfo	0
Tofani et al.	Behavioral gender differences across Pre-School Children with Autism Spectrum Disorders: a cross-sectional study,	0	0	N/A	NoInfo	1	"patients were classified as belonging to one of three groups: (1) non-verbal, those who were not able to produce any words, or were only able to say mom/dad; (2) minimally verbal, those who were able to say recognizable words but could not articulate sentences; or (3) verbal, those who were able to form sentences."
Trembath et al.	Spoken Language Change in Children on the Autism Spectrum Receiving Community-Based Interventions,	1	0	N/A	Under 2	Under 2
Vicente et al.	Linguistic, concept and symbolic composition in adults with minimal receptive vocabulary	0	0	N/A	1	1	"adults with minimal receptive vocabulary"
Walter et al.	Tackling emotional processing in adults with attention deficit hyperactivity disorder and attention deficit hyperactivity disorder plus autism spectrum disorder using emotional and action verbal fluency tasks	0	1	worse	0	0
Wang c	Training children with autism spectrum disorder, and children in general with AI robots related to the automatic organization of sentence menus and interaction design evaluation	1	1	neither	0	0
Wang et al.	Efficacy and moderating factors of the Early Start Denver Model in Chinese toddlers with autism spectrum disorder: a longitudinal study,	1	0	N/A	Under 2	Under 2
Wang et al. b	Speech Reception in Young Children with Autism Is Selectively Indexed by a Neural Oscillation Coupling Anomaly,	0	1	worse	NoInfo	0
Wang et al. d	Mental representations of speech and musical pitch contours reveal a diversity of profiles in autism spectrum disorder,	0	1	neither	0	0
Wang et al. e	The form and function processing of lexical tone and intonation in tone-language-speaking children with autism spectrum disorder	0	1	better	0	0
Wang et al. f	Using Pivotal Response Treatment to Improve Language Functions of Autistic Children in Special Schools: A Randomized Controlled Trial	1	0	N/A	1	0
Weed et al.	Different in Different Ways: A Network-Analysis Approach to Voice and Prosody in Autism Spectrum Disorder	0	1	neither	0	0
Wehrle et al.	Turn-timing in conversations between autistic adults: Typical short-gap transitions are preferred, but not achieved instantly	0	1	worse	0	0
Wehrle et al. b	Backchannels in conversations between autistic adults are less frequent and less diverse prosodically and lexically	0	1	worse	0	0
West et al.	Infant Communication Across the Transition to Walking: Developmental Cascades Among Infant Siblings of Children with Autism	0	1	none	Under 2	Under 2
White et al.	Effects on Speech Development With Modifications to Picture Exchange Communication System	1	0	N/A	NoInfo	1	"did not use speech to communicate"
Xie et al.	Functional echolalia in autism speech: Verbal formulae and repeated prior utterances as communicative and cognitive strategies	0	0	N/A	Amb	0
Xiong et al.	Developmental Language Differences in Children with Autism Spectrum Disorders and Possible Sex Difference	0	0	N/A	Amb	0
Xu et al.	Hearing Assistive Technology Facilitates Sentence-in-Noise Recognition in Chinese Children With Autism Spectrum Disorder	0	1	neither	0	0
Yankovitz et al.	The Relationship between Semantic Joke and Idiom Comprehension in Adolescents with Autism Spectrum Disorder	0	1	worse	0	0
Yao et al.	Language development trajectories in young children with developmental disabilities in Taiwan	0	0	N/A	Under 2	Under 2
Yerkes et al.	Acoustic and Semantic Processing of Auditory Scenes in Children with Autism Spectrum Disorders	0	1	both	1	0
You et al.	Mapping access to meaning in adolescents with autism: Atypical lateralization and spatiotemporal patterns as a function of language ability	0	1	none	Amb	0
Yu et al.	The link between the factuality of verb and the theory of mind ability of Mandarin-speaking children with high-functioning autism	0	0	N/A	0	0
Zajic et al.	Writing Self-Concept, Text Engagement, and Writing Practices Across Contexts: Comparisons Between School-Age Children on the Autism Spectrum and Their Non-Autistic Peers	0	1	none	0	0
Zane et al.	Analysis of Noun Phrase Ambiguity in Narratives Reveals Differences in Referential Establishment But Not Cohesion for Older Autistic Children	0	1	worse	0	0
Zarokanellou et al. a	Specificity of phonological representations in school-age high-functioning ASD children,	0	1	worse	0	0
Zarokanellou et al. b	Qualitative analysis of verbal fluency in school-age children with high-functioning autism spectrum disorders, Associations with age and IQ,	0	1	none	0	0
Zhang et al.	Examining Phenotypical Heterogeneity and its Underlying Factors in Gesture Skills of Chinese Autistic Children: Clustering Analysis	0	0	N/A	1	0
Zhukova et al.	Brief Report: Unexpected Bilingualism: A Case of a Russian Child With ASD,	0	0	N/A	0	0
Zibin et al.	The Effect of Using an Arabic Assistive Application on Improving the Ability of Children with Autism Spectrum Disorder to Comprehend and Answer Content Questions	1	0	N/A	NoInfo	1	"5 nonverbal children"

## Sheet: Sheet1
Authors	Title	Journal	Intervention	Comparison	Prediction	ID	NMS	NMS Definition
Abdi et al,	The Effect of Combined Intervention on Improvement of Early Lexical Development in Minimally Verbal Children with Autism Spectrum Disorder,	Medical journal of the Islamic Republic of Iran	1	0		NoInfo	1	"minimally verbal"
Adornetti et al,	Defining the Characteristics of Story Production of Autistic Children: A Multilevel Analysis	JOURNAL OF AUTISM AND DEVELOPMENTAL DISORDERS	0	1	worse	0	0
Alho et al, a	Atypical cortical processing of bottom-up speech binding cues in children with autism spectrum disorders	NEUROIMAGE-CLINICAL	0	1	worse	Amb	0
Alho et al, b	Both stronger and weaker cerebro-cerebellar functional connectivity patterns during processing of spoken sentences in autism spectrum disorder	HUMAN BRAIN MAPPING	0	1	worse	Amb	0
Alhozyel et al,	Association Between Early Developmental Milestones and Autism Spectrum Disorder	RESEARCH ON CHILD AND ADOLESCENT PSYCHOPATHOLOGY	0	1	none	UND2	UND2
Alon-Tirosh et al,	Use of social network sites among adolescents with autism spectrum disorder: a qualitative study	FRONTIERS IN PSYCHOLOGY	0	0		NoInfo	0
Alvarado et al,	Inclusive Learning through Immersive Virtual Reality and Semantic Embodied Conversational Agent: A case study in children with autism	Computer Science & Technology	1	0	N/A	NoInfo	0
Alvarez et al,	Examining the face threatening acts individuals with autism spectrum disorder experience and how they respond	JOURNAL OF SOCIAL AND PERSONAL RELATIONSHIPS	0	0		NoInfo	0
Apeksha et al,	Speech Perception in Quiet and in the Presence of Noise in Children with Autism Spectrum Disorder: A Behavioral Study	INDIAN JOURNAL OF OTOLARYNGOLOGY AND HEAD & NECK SURGERY	0	1	none	NoInfo	0
Artis et al,	Semantic and Syntactic Properties of Words and the Receptive-Expressive Gap in Autistic and Non-Autistic Children	JOURNAL OF SPEECH LANGUAGE AND HEARING RESEARCH	0	1	none	UND2	UND2
Artuso et al,	Implicit Grammatical Gender Representation in Italian Children with Autism without Intellectual/Language Disorder	CHILDREN-BASEL	0	1	both	0	0
Arutiunian et al,	Neuromagnetic 40 Hz Auditory Steady-State Response in the left auditory cortex is related to language comprehension in children with Autism Spectrum Disorder	PROGRESS IN NEURO-PSYCHOPHARMACOLOGY & BIOLOGICAL PSYCHIATRY	0	1	none	1	0
Arutiunian et al, b	Structural brain abnormalities and their association with language impairment in school-aged children with Autism Spectrum Disorder	SCIENTIFIC REPORTS	0	1	neither	1	0
Atherkode et al,	Assessing the Verbal Behavior of a Linguistically Diverse Speaker with Autism	ANALYSIS OF VERBAL BEHAVIOR	0	0		NoInfo	0
Barsotti et al,	Sex/Gender Differences in the Language Profiles of Italian Children with Autism Spectrum Disorder: A Retrospective Study	JOURNAL OF CLINICAL MEDICINE	0	0		0	0
Bateman et al,	Snack Talk: Effects of a Naturalistic Visual Communication Support on Increasing Conversation Engagement for Adults with Disabilities	BEHAVIOR ANALYSIS IN PRACTICE	1	0		Amb	1	descriptions of individual (adult) participants' expressive/receptive language, e.g. 2 years old
Benitez et al,	Equivalence-based instruction to teaching reading by families and teachers students with autism and/or intellectual disabilities	BEHAVIORAL INTERVENTIONS	1	0		1	0
Bergmann et al,	Teaching children with autism spectrum disorder to tact auditory stimuli: A replication	BEHAVIORAL INTERVENTIONS	1	0		NoInfo	0
Birkeneder et al,	Measurements of Spontaneous Communication Initiations in Children with Autism in Preschool through Third Grade Classrooms,	Journal of autism and developmental disorders	0	0		NoInfo	0
Beauchamp et al,	The Influence of Bilingual Language Exposure on the Narrative, Social and Pragmatic Abilities of School-Aged Children on the Autism Spectrum,	Journal of autism and developmental disorders	0	0		1	0
Birri et al,	A Personal Narrative Intervention for Adults With Autism and Intellectual Disability	AJIDD-AMERICAN JOURNAL ON INTELLECTUAL AND DEVELOPMENTAL DISABILITIES	1	0		1	0
Briend et al,	Voice acoustics allow classifying autism spectrum disorder with high accuracy	TRANSLATIONAL PSYCHIATRY	0	1	none	NoInfo	0
Broome et al,	Speech Development Across Subgroups of Autistic Children: A Longitudinal Study,	Journal of autism and developmental disorders	0	0		Amb	0
Butler et al,	Fine motor skill and expressive language in minimally verbal and verbal school-aged autistic children	AUTISM RESEARCH	0	0		Amb	1	"minimally verbal"
Butler et al,	Lexical and Morphosyntactic Profiles of Autistic Youth With Minimal or Low Spoken Language Skills	AMERICAN JOURNAL OF SPEECH-LANGUAGE PATHOLOGY	0	0		1	1	"autistic youth who use few words"
Bylemans et al,	Sex differences in autistic adults: A preliminary study showing differences in mentalizing, but not in narrative coherence	ACTA PSYCHOLOGICA	0	0		0	0
Cairney et al,	Interpretations of meaningful and ambiguous hand gestures in autistic and non-autistic adults: A norming study	BEHAVIOR RESEARCH METHODS	0	1	neither	NoInfo	0
Camero et al,	Gaze Following as an Early Diagnostic Marker of Autism in a New Word Learning Task in Toddlers	JOURNAL OF AUTISM AND DEVELOPMENTAL DISORDERS	0	1	none	UND2	UND2
Caron et al	Effects of adapted Letter-Sound correspondence instruction with older learners with complex communication needs and autism spectrum disorder	AUGMENTATIVE AND ALTERNATIVE COMMUNICATION	1	0		NoInfo	1	"with minimal or no speech"
Carruthers et al,	Mediation of 6-year mid-childhood follow-up outcomes after pre-school social communication (PACT) therapy for autistic children: randomised controlled trial	JOURNAL OF CHILD PSYCHOLOGY AND PSYCHIATRY	1	0		Amb	0
Caruana et al,	Autistic young people adaptively use gaze to facilitate joint attention during multi-gestural dyadic interactions	AUTISM	0	1	better	0	0
Castellón et al,	Dual Identification: Trajectories to English Proficiency for English Learners with Autism Spectrum Disorder	JOURNAL OF AUTISM AND DEVELOPMENTAL DISORDERS	0	0		NoInfo	0
Chan et al,	Temporal processing deficit in children and adolescents with autism spectrum disorder: An online assessment	DIGITAL HEALTH	0	1	worse	1	0
Chen et al,	Successful lexical tone production of Mandarin Chinese autistic children with intellectual impairment	INTERNATIONAL JOURNAL OF LANGUAGE & COMMUNICATION DISORDERS	0	1	neither	1	0
Chen et al, b	Training Asian Immigrant Parents to Teach Manding to Children with Autism Spectrum Disorder	JOURNAL OF BEHAVIORAL EDUCATION	1	0		NoInfo	1	"have limited mand skills demonstrated by scores at or below level 1 in the mand domain of the Verbal Behavior Milestones Assessment and Placement Program. Skills at levels 1, 2, and 3 correspond to verbal skills typically acquired between birth and 18 months, 18–30 months, and 30–48 months, respectively."
Chen et al, c	Receptive language and receptive-expressive discrepancy in minimally verbal autistic children and adolescents,	Autism research : official journal of the International Society for Autism Research	0	0		NoInfo	1	"minimally verbal"
Chen et al, d	Acquisition of grammatical aspect by Mandarin-speaking preschool children with autism spectrum disorder	INTERNATIONAL JOURNAL OF LANGUAGE & COMMUNICATION DISORDERS	0	1	worse	0	0
Chladek et al,	Qualitative Exploration in Exit Interviews of Changes Observed in Clinical Trials for Individuals with Autism Spectrum Disorder Without Intellectual Disability	PATIENT-RELATED OUTCOME MEASURES	1	0		0	0
Cho et al,	Sex differences in the temporal dynamics of autistic children's natural conversations	MOLECULAR AUTISM	0	1	neither	0	0
Clark et al,	Word Learning With Orthographic Support in Nonspeaking and Minimally Speaking School-Age Autistic Children	JOURNAL OF SPEECH LANGUAGE AND HEARING RESEARCH	1	0		NoInfo	1	"little to no spoken language"
Clarke et al,	The Relationship Between Augmentative and Alternative Communication Use by Pediatric Psychiatric Inpatients With Autism Spectrum Disorder and Interfering Behaviors,	American journal of speech-language pathology	0	0		1	1	"Group 1 (n = 111) consisted of those individuals with the most complex communication needs"
Clin et al,	Listener- Versus Speaker-Oriented Disfluencies in Autistic Adults: Insights From Wearable Eye-Tracking and Skin Conductance Within a Live Face-to-Face Paradigm	JOURNAL OF SPEECH LANGUAGE AND HEARING RESEARCH	0	1	neither	0	0
Coburn et al,	Quantitative Analysis of Narrative Discourse by Autistic Adults of Underrepresented Genders,	Autism in adulthood : challenges and management	0	0		NoInfo	0
Cohen et al,	Hablando at home: Examining the interactional resources of a bilingual autistic child	JOURNAL OF CHILD LANGUAGE	0	0		NoInfo	0
Cohn et al,	Let me tell you, I see echolalia as being a part of my son's identity': Exploring echolalia as an expression of neurodiversity from a parental perspective	AUTISM	0	0		NoInfo	0
Cole et al,	Using a Brief Intervention to Improve Partner-Focused Conversation in Adolescents with Autism,	Journal of autism and developmental disorders	1	0		0	0
Conine et al,	Verbal Behavior Analysis of Teaching Story Recall to Children with Autism: A Replication and Extension	ANALYSIS OF VERBAL BEHAVIOR	1	0		NoInfo	0
Crutcher et al,	Pragmatic language and associations with externalizing behaviors in autistic individuals and those who have lost the autism diagnosis	RESEARCH IN AUTISM SPECTRUM DISORDERS	0	1	worse	0	0
da Cruz	Multimodal interaction analysis of non-lexical vocalisations in low-verbal autistic children,	Clinical linguistics & phonetics	0	0		NoInfo	1	"low-verbal"
Dagmawi et al,	Effect of Teacher-Mediated Discrete-Trial Training in Improving Communication Skills of Children with Autism Spectrum Disorder	INTERNATIONAL JOURNAL OF SPECIAL EDUCATION	1	0		NoInfo	0
Daikoku et al,	Non-autistic persons modulate their speech rhythm while talking to autistic individuals	PLOS ONE	0	1	worse	NoInfo	0
Davidson et al,	Story Comprehension Monitoring Across Visual, Listening, and Written Modalities in Children with and Without Autism Spectrum Disorder,	Journal of autism and developmental disorders	0	1	worse	0	0
Day et al,	Vocal Emotion Recognition in Autism: Behavioral Performance and Event-Related Potential (ERP) Response	JOURNAL OF AUTISM AND DEVELOPMENTAL DISORDERS	0	1	worse	0	0
De Froy et al,	The cross-racial/ethnic gesture production of young autistic children and their parents	AUTISM & DEVELOPMENTAL LANGUAGE IMPAIRMENTS	0	0		UND2	UND2
Demopoulos et al, a	Rapid auditory processing of puretones is associated with basic components of language in individuals with autism spectrum disorders	BRAIN AND LANGUAGE	0	0		1	0
Demopoulos et al, b	Associations between rapid auditory processing of speech sounds and specific verbal communication skills in autism	FRONTIERS IN PSYCHOLOGY	0	0		1	0
Dindar et al,	Autistic adults and adults with sub-clinical autistic traits differ from non-autistic adults in social-pragmatic inferencing and narrative discourse,	Autism : the international journal of research and practice	0	1	worse	0	0
D'Mello et al,	Diminished Repetition Suppression Reveals Selective and Systems-Level Face Processing Differences in ASD	JOURNAL OF NEUROSCIENCE	0	1	worse	0	0
Doghadze et al,	Language phenotypes in children with autism spectrum disorder, expressive language disorder, and typical language development	APPLIED NEUROPSYCHOLOGY-CHILD	0	1	worse	0	0
Donadio et al,	Use of the Prompts for Reestructuring Oral Muscular Phonetic Targets (PROMPT) in Autism Spectrum Disorder: a case study,	Uso do metodo de Pontos para a Reestruturacao de Objetivos Foneticos e Oro-Musculares (PROMPT) no Transtorno do Espectro Autista: um estudo de caso,	1	0		NoInfo	0
Douglas et al,	Building Family Capacity: supporting multiple family members to implement aided Language modeling,	Journal of autism and developmental disorders	1	0		NoInfo	1	"Amber communicated through sign language (approximately 20 familiar signs)"
Duan et al,	Language, Social, and Face Regions Are Affected in Toddlers with Autism and Predictive of Language Outcome,	Research square	0	1	none	NoInfo	0
Dunham et al,	Neural Correlates of Audiovisual Speech Processing in Autistic and Non-Autistic Youth	MULTISENSORY RESEARCH	0	1	none	1	0
Dunham-Carr et al,	The Processing of Audiovisual Speech Is Linked with Vocabulary in Autistic and Nonautistic Children: An ERP Study	BRAIN SCIENCES	0	1	worse	0	0
Durrleman et al,	Training Syntax to Enhance Theory of Mind in Children with ASD,	Journal of autism and developmental disorders	1	1	neither	NoInfo	0
Duville et al,	Perception of task-irrelevant affective prosody by typically developed and diagnosed children with Autism Spectrum Disorder under attentional loads: electroencephalographic and behavioural data	DATA IN BRIEF	0	1	none	NoInfo	0
Edmier et al,	Considerations for practitioners using applied behavior analysis therapy with autistic deaf/hard of hearing clients	BEHAVIORAL INTERVENTIONS	1	0		NoInfo	1	"Her overall scores on the VB-MAPP Milestones Assessment fell primarily in the Level 1 range with some emerging Level 2 skills. Within the expressive language domains (i.e., mand, tact, and intraverbal), Lilly emitted 10 different independent requests that consisted primarily of a combination of single signs and pointing. Lilly also used sign language to label 25 items."
Faerman et al,	Language Abilities are Associated with Both Verbal and Nonverbal Intelligence in Children on the Autism Spectrum	DEVELOPMENTAL NEUROPSYCHOLOGY	0	0		1	0
Farndale et al,	Children's communicative capital: Promoting inclusive storying in a diverse preschool community through critical participatory action research	JOURNAL OF EARLY CHILDHOOD LITERACY	0	0		NoInfo	0
Feldman et al,	A Randomized Controlled Trial for Audiovisual Multisensory Perception in Autistic Youth,	Journal of autism and developmental disorders	1	0		1	0
Feldman et al, b	The Impact of Singing on Visual and Multisensory Speech Perception in Children on the Autism Spectrum	MULTISENSORY RESEARCH	0	1	better	Amb	0
Feng et al,	Production of Mandarin consonant aspiration and monophthongs in children with Autism Spectrum Disorder,	Clinical linguistics & phonetics	0	1	worse	NoInfo	0
Feng et al, b	Increasing audiovisual speech integration in autism through enhanced attention to mouth	DEVELOPMENTAL SCIENCE	0	1	neither	Amb	0
Ferguson et al, a	The Efficacy of Using Telehealth to Coach Parents of Children with Autism Spectrum Disorder on How to Use Naturalistic Teaching to Increase Mands, Tacts and Intraverbals,	Journal of developmental and physical disabilities	1	0		NoInfo	1	"significant deficits in communication and social interaction"
Ferguson et al, b	Alexithymia in autism spectrum disorder	AUSTRALIAN PSYCHOLOGIST	0	1	none	NoInfo	0
Fittipaldi et al,	Emotional descriptions increase accidental harm punishment and its cortico-limbic signatures during moral judgment in autism	SCIENTIFIC REPORTS	0	1	worse	0	0
Fok et al,	Measurement invariance of Child Behavior Checklist internalizing and externalizing factors between non-speaking/partially verbal and speaking autistic children	RESEARCH IN AUTISM SPECTRUM DISORDERS	0	0		1	1	"non-speaking/partially verbal"
Foldager et al,	Atypical Semantic Fluency and Recall in Children and Adolescents with Autism Spectrum Disorders Associated with Autism Symptoms and Adaptive Functioning,	Journal of autism and developmental disorders	0	1	worse	0	0
Foster-Cohen et al,	Variation in morpho-lexical development within and between diagnoses in children with neurodevelopmental disorders	FRONTIERS IN PSYCHOLOGY	0	0		NoInfo	0
Fountain et al,	Developmental Trajectories of Autism,	Pediatrics	0	0		1	0
Fusaroli et al,	Caregiver linguistic alignment to autistic and typically developing children: A natural language processing approach illuminates the interactive components of language development	COGNITION	0	1	neither	NoInfo	0
Fusaroli et al, b	Repeat After Me? Both Children With and Without Autism Commonly Align Their Language With That of Their Caregivers	COGNITIVE SCIENCE	0	1	both	NoInfo	0
Gabay et al,	Intact Utilization of Contextual Information in Speech Categorization in Autism	JOURNAL OF AUTISM AND DEVELOPMENTAL DISORDERS	0	1	worse	0	0
Garcia et al,	Experimental analysis of voice volume for children with autism spectrum disorder	BEHAVIORAL INTERVENTIONS	1	0		NoInfo	0
Garrido et al,	Grammatical comprehension in language and communication disorders	CLINICAL LINGUISTICS & PHONETICS	0	1	none	0	0
Ge et al,	Bilingual exposure might enhance L1 development in Cantonese-English bilingual autistic children: Evidence from the production of focus	AUTISM	0	1	worse	Amb	0
Genc-Tosun et al,	Teaching Children with Autism Spectrum Disorder to Answer Questions Using an iPad-Based Speech-Generating Device,	Journal of autism and developmental disorders	1	0		Amb	1	"a maximum of 10 understandable words in their vocabulary"
Georgiou	Identification of Native Vowels in Normal and Whispered Speech by Individuals with Autism Spectrum Disorder,	Journal of autism and developmental disorders	0	1	worse	0	0
Gevarter et al,	Dynamic Assessment of AAC Action Verb Symbols for Children with ASD	ADVANCES IN NEURODEVELOPMENTAL DISORDERS	0	0		NoInfo	1	"used fewer than 50 functional spoken words as reported by parents on the Vineland Adaptive Behavior Scales Third Edition"
Gibbs et al,	Teaching Problem Explanations Using Instructive Feedback: A Replication and Extension	ANALYSIS OF VERBAL BEHAVIOR	1	0		NoInfo	0
Gibson et al,	How neurotypical listeners recognize emotions expressed through vocal cues by speakers with high-functioning autism	PLOS ONE	0	1	neither	0	0
Gilder et al,	Increasing Social Communication by Teaching Texting to Autistic Children	ADVANCES IN NEURODEVELOPMENTAL DISORDERS	1	0		NoInfo	0
Gilroy et al,	A delayed intervention start randomized controlled trial of high- and low-tech communication training approaches for school-age autistic children with co-occurring intellectual disability	JOURNAL OF APPLIED BEHAVIOR ANALYSIS	1	0		1	1	"exhibit substantial needs in both their social and communicative repertoires"
Gkiolnta et al,	Robot programming for a child with autism spectrum disorder: a pilot study	INTERNATIONAL JOURNAL OF DEVELOPMENTAL DISABILITIES	1	0		1	1	"minimally verbal"
Godel et al,	Prosodic signatures of ASD severity and developmental delay in preschoolers	NPJ DIGITAL MEDICINE	0	0		Amb	0
Greco et al,	Here's the story: Narrative ability and executive function in autism spectrum disorder	RESEARCH IN AUTISM SPECTRUM DISORDERS	0	1	none	0	0
Griffen et al,	Increasing linguistic and prelinguistic communication for social closeness during naturalistic AAC instruction with young children on the autism spectrum	AUGMENTATIVE AND ALTERNATIVE COMMUNICATION	1	0		NoInfo	1	"unable to imitate any vocal sounds"
Halbur et al,	Comparing Manipulations to Enhance Stimulus Salience during Intraverbal Training	ANALYSIS OF VERBAL BEHAVIOR	1	0		NoInfo	0
Hannigan et al,	Developmental milestones in early childhood and genetic liability to neurodevelopmental disorders,	Psychological medicine	0	0		UND2	UND2
Hastedt et al,	Bilingual and Monolingual Autistic Toddlers: Language and Social Communication Skills,	Journal of autism and developmental disorders	0	0		UND2	UND2
Havdahl et al,	Attainment and loss of early social-communication skills across neurodevelopmental conditions in the Norwegian Mother, Father and Child Cohort Study	JOURNAL OF CHILD PSYCHOLOGY AND PSYCHIATRY	0	1	neither	1	0
Hilviu et al,	Can Narrative Skills Improve in Autism Spectrum Disorder? A Preliminary Study with Verbally Fluent Adolescents Receiving the Cognitive Pragmatic Treatment	JOURNAL OF PSYCHOLINGUISTIC RESEARCH	1	0		0	0
Hoffmann et al,	Impairments in recognition of emotional facial expressions, affective prosody, and multisensory facilitation of response time in high-functioning autism,	Frontiers in psychiatry	0	1	worse	0	0
Hong et al,	Phonetic entrainment in L2 human-robot interaction: an investigation of children with and without autism spectrum disorder	FRONTIERS IN PSYCHOLOGY	0	1	worse	0	0
Horvath et al,	Assessing receptive verb knowledge in late talkers and autistic children: Advances and cautionary tales,	Research square	0	1	neither	Amb	0
Howard et al,	No evidence for high inflexible precision of prediction errors in autism during lexical processing	AUTISM RESEARCH	0	1	worse	0	0
Hu et al,	Effects of foreign mand training on the emergence of foreign tact and listener responses for Chinese-speaking children with autism spectrum disorder	BEHAVIORAL INTERVENTIONS	1	0	N/A	1	0
Hu et al, b	Dissociation Between Linguistic and Nonlinguistic Statistical Learning in Children with Autism	JOURNAL OF AUTISM AND DEVELOPMENTAL DISORDERS	0	1	worse	NoInfo	0
Hudry et al,	The Utility of Natural Language Samples for Assessing Communication and Language in Infants Referred with Early Signs of Autism	RESEARCH ON CHILD AND ADOLESCENT PSYCHOPATHOLOGY	0	0		UND2	UND2
Huettig et al,	Do autistic children differ in language-mediated prediction?	COGNITION	0	1	none	NoInfo	0
Iao et al,	A Longitudinal Study of Joint Attention, Motor Imitation and Language Development in Young Children with Autism Spectrum Disorder in Taiwan	JOURNAL OF AUTISM AND DEVELOPMENTAL DISORDERS	0	0		UND2	UND2
Irwin et al,	Neural and Behavioral Differences in Speech Perception for Children With Autism Spectrum Disorders Within an Audiovisual Context	JOURNAL OF SPEECH LANGUAGE AND HEARING RESEARCH	0	1	both	Amb	0
Issa et al,	Comprehension of wh-questions among Jordanian children with autism spectrum disorder and specific language impairment	HUMANITIES & SOCIAL SCIENCES COMMUNICATIONS	0	1	none	0	0
Jasmin et al,	Atypical connectivity aids conversation in autism	SCIENTIFIC REPORTS	0	1	neither	0	0
Jones et al,	Characterizing mechanisms of caregiver-mediated naturalistic developmental behavioral interventions for autistic toddlers: A randomized clinical trial	AUTISM	1	0		Amb	0
Kasari et al,	Spoken language outcomes in limited language preschoolers with autism and global developmental delay: RCT of early intervention approaches	AUTISM RESEARCH	1	0		Amb	1	"fewer than 30 spontaneous words across entry assessments (ADOS 2, MSEL, Reynell)"
Ke et al,	Perceptive assessment for metaphoric disability in autistic children: an inhibition-of-return approach	CURRENT PSYCHOLOGY	0	0		NoInfo	0
Kedar et al,	Predictors of individual differences in minimally verbal peer communication exchanges following peer-oriented social intervention,	Autism research : official journal of the International Society for Autism Research	1	0	N/A	1	1	"minimally verbal"
Khorasani et al,	Towards finding the lost generation of autistic adults: A deep and multi-view learning approach on social media	KNOWLEDGE-BASED SYSTEMS	0	1	neither	NoInfo	0
Kilic-Tulu et al,	Investigation of Early Literacy Skills in Children on the Autism Spectrum: The Case of Turkish-Speaking Children,	Journal of autism and developmental disorders	0	1	worse	0	0
Kim et al,	Understanding Mental Health Issues in Different Subdomains of Social Networking Services: Computational Analysis of Text-Based Reddit Posts,	Journal of medical Internet research	0	0		NoInfo	0
Kimhi et al,	Reading comprehension strategies for expository texts: Children with and without ASD	RESEARCH IN AUTISM SPECTRUM DISORDERS	1	1	worse	0	0
Kishel et al,	An Assessment of Response to Conversation Cues of Uninterest Conducted via Telehealth	BEHAVIOR MODIFICATION	1	0		NoInfo	0
Kohn et al,	Sexual Knowledge, Experiences, and Pragmatic Language in Adults With and Without Autism: Implications for Sex Education,	Journal of autism and developmental disorders	0	1	worse	0	0
Koudys et al,	Predictors of Picture Exchange Communication System (PECS) outcomes,	Autism & developmental language impairments	1	0		1	1	"Rachel did not use spoken language to communicate" "[George] used occasional words"
Laçin	Increasing Vocabulary and Listening Comprehension During Adapted Shared Reading: An Intervention for Preschoolers with Autism Spectrum Disorder	JOURNAL OF AUTISM AND DEVELOPMENTAL DISORDERS	1	0		NoInfo	0
Lau et al,	Differences in speech articulatory timing and associations with pragmatic language ability in autism	RESEARCH IN AUTISM SPECTRUM DISORDERS	0	1	none	Amb	0
Laubscher et al,	"You Just Want to Be Able to Communicate With Your Child": Parents' Perspectives on Communication and AAC Use for Beginning Communicators on the Autism Spectrum,	American journal of speech-language pathology	0	0		Amb	1	"Children were considered to be beginning communicators if their parent reported that they were not yet combining words into a variety of clausal structures or sentences on a regular basis"
Leipold et al,	Aberrant Emotional Prosody Circuitry Predicts Social Communication Impairments in Children With Autism	BIOLOGICAL PSYCHIATRY-COGNITIVE NEUROSCIENCE AND NEUROIMAGING	0	1	none	Amb	0
Leung et al,	Emotion recognition in autism spectrum disorder across age groups: A cross-sectional investigation of various visual and auditory communicative domains	AUTISM RESEARCH	0	1	worse	NoInfo	0
Li et al,	The effect of recasting by mothers with different conversational styles on the communication behavior of autistic children: Lag sequential analysis	AUTISM RESEARCH	0	0		0	0
Li et al, b	Relatively Inefficient Integration of Metaphorical Semantics in Autistic Adults Without Intellectual Impairment	JOURNAL OF AUTISM AND DEVELOPMENTAL DISORDERS	0	1	worse	0	0
Li et al, c	Expressive Language Profiles in a Clinical Screening Sample of Mandarin-Speaking Preschool Children With Autism Spectrum Disorder,	Journal of speech, language, and hearing research : JSLHR	0	0		NoInfo	0
Liu et al,	Heterogeneity and imbalance of reading profiles in Autism Spectrum Disorders	RESEARCH IN AUTISM SPECTRUM DISORDERS	0	1	worse	Amb	0
Liu et al, b	Prelinguistic communication complexity predicts expressive language in initial minimally verbal autistic children	INTERNATIONAL JOURNAL OF LANGUAGE & COMMUNICATION DISORDERS	0	0		NoInfo	1	"minimally verbal"
Logan et al,	Aided Enhanced milieu teaching to develop symbolic and social communication skills in children with autism spectrum disorder	AUGMENTATIVE AND ALTERNATIVE COMMUNICATION	1	0		NoInfo	0
Luo et al,	Meta-linguistic awareness skills in Chinese-speaking children with hyperlexia: A single-case study	FRONTIERS IN PSYCHOLOGY	0	1	both	0	0
MacDonald-Prégent et al,	Response to Music-Mediated Intervention in Autistic Children with Limited Spoken Language Ability	JOURNAL OF AUTISM AND DEVELOPMENTAL DISORDERS	1	0		1	1	"limited spoken language"
Maes et al,	Structure and acoustics of the speech of verbal autistic preschoolers	JOURNAL OF CHILD LANGUAGE	0	1	worse	Amb	0
Maes et al. b	Describing (pre)linguistic oral productions in 3- to 5-year-old autistic children: A cluster analysis,	Autism : the international journal of research and practice	0	0		1	1	"including many non- or minimally speaking"
Maksimovic et al,	Importance of Early Intervention in Reducing Autistic Symptoms and Speech-Language Deficits in Children with Autism Spectrum Disorder	CHILDREN-BASEL	1	0		Amb	1	not explicitly stated, but implied in the following: "Given that the cognitive style and non-functional speech subscales should only be administrated to verbal individuals, for the purposes of our research, we used four subscales only"
Malmir et al,	The Effect of Reciprocal Imitation Training on Increasing Expressive Vocabulary of Children with Autism Spectrum Disorders	ROMANIAN JOURNAL OF MILITARY MEDICINE	1	0		NoInfo	0
Maltman et al, a	Comparison of Linguistic Error Production in Conversational Language Among Boys With Fragile X Syndrome plus Autism Spectrum Disorder and Autistic Boys	JOURNAL OF SPEECH LANGUAGE AND HEARING RESEARCH	0	1	worse	1	0
Maltman et al, b	An Exploratory Study of Pragmatic Language Use Across Contexts With the Pragmatic Rating Scale-School Age Among Autistic Boys and Boys With Fragile X Syndrome Plus Autism,	Journal of speech, language, and hearing research : JSLHR	0	0		1	0
Manenti et al,	Assessing structural language skills of autistic adults: Focus on sentence repetition	Lingua	0	1	worse	1	0
Mantzoros et al,	Implementing a differential reinforcement of low rates schedule to alter vocal stereotypy and task engagement in two adolescents with autism spectrum disorder	BEHAVIORAL INTERVENTIONS	1	0		NoInfo	0
Marom et al,	Conversations on echolalia: A qualitative inquiry into autistic adults' views on echolalia, language, and music	NORDIC JOURNAL OF MUSIC THERAPY	0	0		NoInfo	0
Márquez-García et al,	Atypical Associations between Functional Connectivity during Pragmatic and Semantic Language Processing and Cognitive Abilities in Children with Autism	BRAIN SCIENCES	0	1	neither	1	0
Martin et al,	A longitudinal investigation of pragmatic language across contexts in autism and related neurodevelopmental conditions	FRONTIERS IN NEUROLOGY	0	1	worse	Amb	0
McNair et al,	Seeking contexts that promote neurodiverse social success: Patterns of behavior during minimally-structured interaction settings in autistic and non-autistic youth	DEVELOPMENT AND PSYCHOPATHOLOGY	0	1	worse	0	0
Michel et al,	Sounds Pleasantness Ratings in Autism: Interaction Between Social Information and Acoustical Noise Level	JOURNAL OF AUTISM AND DEVELOPMENTAL DISORDERS	0	1	neither	1	0
Minnigulova et al,	Corpus callosum organization and its implication to core and co-occurring symptoms of Autism Spectrum Disorder	BRAIN STRUCTURE & FUNCTION	0	1	neither	NoInfo	0
Miranda et al,	Childhood language skills as predictors of social, adaptive and behavior outcomes of adolescents with autism spectrum disorder	RESEARCH IN AUTISM SPECTRUM DISORDERS	0	0		0	0
Muldoon et al,	Teaching Receptive Vocabulary to Minimally Verbal Preschoolers With Autism Spectrum Disorder: A Single-Case Multiple Baseline Design,	American journal of speech-language pathology	1	0		NoInfo	1	"minimally verbal"
Müller et al,	Caregiver Implemented Dialogic Reading: Impact on Children with and without Autism in Brazil	INTERNATIONAL JOURNAL OF SPECIAL EDUCATION	1	1	none	NoInfo	0
Naples et al,	Exploring communicative competence in autistic children who are minimally verbal: The Low Verbal Investigatory Survey for Autism (LVIS),	Autism : the international journal of research and practice	0	1	none	UND2	UND2
O'Brien et al,	Altered engagement of the speech motor network is associated with reduced phonological working memory in autism	NEUROIMAGE-CLINICAL	0	1	none	0	0
Ochi et al,	Objective assessment of autism spectrum disorder based on performance in structured interpersonal acting-out tasks with prosodic stability and variability,	Autism research : official journal of the International Society for Autism Research	0	1	none	0	0
Oosting et al,	Reciprocal Associations Between Language Ability and Social Functioning Development in Pre-verbal Autistic Children	JOURNAL OF AUTISM AND DEVELOPMENTAL DISORDERS	0	0		UND2	UND2
Orozco et al,	Teaching Mands: Correspondence among Acquisition, Recommendations of the Essential for Living Communication Modality Assessment, and Preference,	Behavior analysis in practice	1	0		NoInfo	1	"limited vocal repertoires"
O'Shea et al,	A Parental-Report Questionnaire for Language Abilities and Pragmatics in Children and Adolescents with Autism Spectrum Disorders	BRAIN SCIENCES	0	1	neither	NoInfo	0
Osos et al,	The Use of Matrix Training to Teach Color-Shape Tacts Through Telehealth	ANALYSIS OF VERBAL BEHAVIOR	1	0		NoInfo	0
Ostrolenk et al,	A longitudinal study on language acquisition in monozygotic twins concordant for autism and hyperlexia,	Brain and Cognition	0	0	N/A	1	1	"severe language delay"
O'Sullivan et al,	Automatic speaker diarization for natural conversation analysis in autism clinical trials	SCIENTIFIC REPORTS	0	1	none	1	0
Owen et al,	Toward establishing a qualifying autoclitic repertoire in children with autism spectrum disorder	JOURNAL OF APPLIED BEHAVIOR ANALYSIS	0	0		NoInfo	0
Patel et al,	A profile of prosodic speech differences in individuals with autism spectrum disorder and first-degree relatives	JOURNAL OF COMMUNICATION DISORDERS	0	1	neither	Amb	0
Paynter et al,	Pre-school Skills and School-Age Reading Comprehension in Children on the Autism Spectrum: A Preliminary Investigation	JOURNAL OF AUTISM AND DEVELOPMENTAL DISORDERS	0	0		1	0
Peeters et al,	Neuropsychological profile of children with Autism Spectrum Disorder and children with Developmental Language Disorder and its relationship with social communication	APPLIED NEUROPSYCHOLOGY-CHILD	0	0		0	0
Pelzl et al,	Reduced impact of nonverbal cues during integration of verbal and nonverbal emotional information in adults with high-functioning autism	FRONTIERS IN PSYCHIATRY	0	1	both	0	0
Peristeri et al,	The Acquisition of Relative Clauses in Autism: The Role of Executive Functions and Language	JOURNAL OF AUTISM AND DEVELOPMENTAL DISORDERS	0	1	worse	0	0
Pham et al,	Comparing narrative storytelling ability in individuals with autism and fetal alcohol spectrum disorders	INTERNATIONAL JOURNAL OF LANGUAGE & COMMUNICATION DISORDERS	0	1	worse	Amb	0
Phan et al,	Children with autism spectrum disorder who demonstrate normal language scores use a bottom-up semantic processing strategy: Evidence from N400 recordings	BRAIN AND BEHAVIOR	0	1	neither	Amb	0
Pierce et al,	Level of Attention to Motherese Speech as an Early Marker of Autism Spectrum Disorder	JAMA NETWORK OPEN	0	1	neither	UND2	UND2
Piltz et al,	Symptom similarities and differences in social interaction between autistic children and adolescents with and without ADHD	CURRENT PSYCHOLOGY	0	0		0	0
Pirinen et al,	A Comprehensive Analysis of Speech Disfluencies in Autistic Young Adults and Control Young Adults: Group Differences in Typical, Stuttering-Like, and Atypical Disfluencies,	Journal of speech, language, and hearing research : JSLHR	0	1	worse	0	0
Plank et al,	Automated extraction of speech and turn-taking parameters in autism allows for diagnostic classification using a multivariable prediction model	FRONTIERS IN PSYCHIATRY	0	1	none	0	0
Poole et al,	When 2 become 1: Autistic simultaneity judgements about asynchronous audiovisual speech	QUARTERLY JOURNAL OF EXPERIMENTAL PSYCHOLOGY	0	1	both	Amb	0
Ré et al,	Differential Reinforcement of Low Frequency Behavior as an Interdependent Group Contingency for Children Diagnosed with Autism Spectrum Disorder	JOURNAL OF BEHAVIORAL EDUCATION	1	0		NoInfo	0
Reed	Individuals with autism spectrum disorder are differentially sensitive to interference from previous verbal feedback	AUTISM	0	1	none	Amb	0
Reindal et al,	Structural and Pragmatic Language Impairments in Children Evaluated for Autism Spectrum Disorder (ASD),	Journal of autism and developmental disorders	0	0		1	0
Reyes et al,	Social and language regression: characteristics of children with autism spectrum disorder in a community-based sample	JOURNAL OF DEVELOPMENTAL AND PHYSICAL DISABILITIES	0	0		NoInfo	0
Rimmer et al,	The Contribution of Perceptual Reasoning Skills to Phonological Awareness for School Age Autistic Children	JOURNAL OF AUTISM AND DEVELOPMENTAL DISORDERS	0	1	neither	0	0
Rimmer et al, b	Links between musical beat perception and phonological skills for autistic children	CHILD NEUROPSYCHOLOGY	0	0		1	0
Roberts et al,	Teaching Caregivers to Support Social Communication: Results From a Randomized Clinical Trial of Autistic Toddlers	AMERICAN JOURNAL OF SPEECH-LANGUAGE PATHOLOGY	1	0		0	0
Rong b	Comprehension of Spatial Demonstratives in Mandarin-speaking Children on the Autism Spectrum: The Roles of Theory of Mind and Executive Function	JOURNAL OF AUTISM AND DEVELOPMENTAL DISORDERS	0	1	worse	0	0
Rong et al,	Categorical perception of Mandarin lexical tones in language-delayed autistic children,	Autism : the international journal of research and practice	0	1	worse	Amb	0
Rothwell et al,	How do Autistic and Neurotypical Children's Interests Influence their Accuracy During Novel Word Learning?	JOURNAL OF AUTISM AND DEVELOPMENTAL DISORDERS	0	1	worse	Amb	0
Ruiz Callejo et al,	Speech-in-noise perception in autistic adolescents with and without early language delay	AUTISM RESEARCH	0	1	worse	0	0
Ryan et al,	Eliciting Expressions of Emotion: An Exploratory Analysis of Alexithymia in Adults with Autism Utilising the APRQ,	Journal of autism and developmental disorders	0	1	worse	NoInfo	0
Safi et al,	Virtual voice assistant applications improved expressive verbal abilities and social interactions in children with autism spectrum disorder: a Single-Subject experimental study,	International journal of developmental disabilities	1	0		NoInfo	0
Sakin et al,	The Effect of Autism Spectrum Disorder on the Processing of Neural Response Metaphors	CLINICAL AND EXPERIMENTAL HEALTH SCIENCES	0	0		NoInfo	0
Sawchak et al,	Teaching Multi-step Requesting and Social Communication to Five Autistic Children Using Speech-Generating Devices and Systematic Instruction	ADVANCES IN NEURODEVELOPMENTAL DISORDERS	1	0		NoInfo	1	"minimally verbal"
Schelinski et al,	Responses in left inferior frontal gyrus are altered for speech-in-noise processing, but not for clear speech in autism	BRAIN AND BEHAVIOR	0	1	worse	0	0
Schroeder et al,	Linguistic markers of autism spectrum conditions in narratives: A comprehensive analysis	AUTISM & DEVELOPMENTAL LANGUAGE IMPAIRMENTS	0	1	worse	1	0
Schwartzberg et al,	Comparing the comprehension of short stories paired with familiar and unfamiliar melodies and spoken text in autistic children	PSYCHOLOGY OF MUSIC	0	0		Amb	0
Shevchuk-Hill et al,	Comparing narrative writing of autistic and non-autistic College students,	Journal of autism and developmental disorders	0	1	better	NoInfo	0
Shillingsburg et al,	A Feasibility Trial of Response Contingent Stimulus-Stimulus Pairing to Promote Vocalizations in Minimally Verbal Children Diagnosed with Autism	JOURNAL OF DEVELOPMENTAL AND PHYSICAL DISABILITIES	1	0		NoInfo	1	"minimally verbal"
Joginder Singh et al,	The use of augmentative and alternative communication by children with developmental disability in the classroom: a case study	DISABILITY AND REHABILITATION-ASSISTIVE TECHNOLOGY	1	0		NoInfo	1	"complex communication needs" (and use AAC)
Smith et al,	Caregiver sensitivity predicts infant language use, and infant language complexity predicts caregiver language complexity, in the context of possible emerging autism	AUTISM RESEARCH	0	0		UND2	UND2
Smith et al, b	Parental Imitations and Expansions of Child Language Predict Later Language Outcomes of Autistic Preschoolers,	Journal of autism and developmental disorders	0	0		UND2	UND2
Solis et al,	Reading Instruction for Students with Autism Spectrum Disorder: Comparing Observations of Instruction to Student Reading Profiles	JOURNAL OF BEHAVIORAL EDUCATION	0	0		0	0
Soltiyeva et al,	My Lovely Granny's Farm: An immersive virtual reality training system for children with autism spectrum disorder	EDUCATION AND INFORMATION TECHNOLOGIES	0	0		1	0
Song et al,	Comprehension of irony in autistic children: The role of theory of mind and executive function	AUTISM RESEARCH	0	1	worse	0	0
Spinks et al,	An evaluation of a multi-component intervention for loud speech among children with autism spectrum disorder	BEHAVIORAL INTERVENTIONS	1	0		NoInfo	0
Sterrett et al,	The effect of responsiveness to speech-generating device input on spoken language in children with autism spectrum disorder who are minimally verbal ,	Augmentative and alternative communication	1	0		NoInfo	1	"children with less than 20 functional words"
Strohmeier et al,	Repetitive Speech and Problem Behavior: Functional Analysis of Precurrent Contingencies,	Behavior analysis in practice	1	0	N/A	1	0
Sturrock et al,	The impact of subtle language and communication difficulties on the daily lives of autistic children without intellectual disability: Parent perspectives	INTERNATIONAL JOURNAL OF LANGUAGE & COMMUNICATION DISORDERS	0	0		0	0
Su et al,	fNIRS-Based Differences in Cortical Activation during Tool Use, Pantomimed Actions, and Meaningless Actions between Children with and without Autism Spectrum Disorder (ASD)	BRAIN SCIENCES	0	1	neither	Amb	0
Su et al, b	Autism-Related Differences in Cortical Activation When Observing, Producing, and Imitating Communicative Gestures: An fNIRS Study	BRAIN SCIENCES	0	1	neither	Amb	0
Suhr et al,	The influence of classroom context on AAC device use for nonspeaking school-aged autistic children	INTERNATIONAL JOURNAL OF SPEECH-LANGUAGE PATHOLOGY	0	0		NoInfo	1	"autistic children who use an SGD as their primary mode of communication"
Sukenik	Relative clause production abilities of Hebrew-speaking children with ASD	LANGUAGE ACQUISITION	0	1	worse	1	0
Taddei et al,	Developmental profiles of young children with autism spectrum disorder and global developmental delay: A study with the Griffiths III scales	AUTISM RESEARCH	0	0		UND2	UND2
Tang et al,	Evaluating causal psychological models: A study of language theories of autism using a large sample	FRONTIERS IN PSYCHOLOGY	0	0		1	0
Tantucci et al,	Dialogic Priming and Dynamic Resonance in Autism: Creativity Competing with Engagement in Chinese Children with ASD,	Journal of autism and developmental disorders	0	1	none	NoInfo	0
Teh et al,	Short report: Social processing in non-emotional contexts by children with and without autism spectrum disorders (ASD)	PLOS ONE	0	1	worse	Amb	0
Teimouri Sangani et al,	Narrative Microstructure and Macrostructure Skills of Persian-Speaking Children with Autism Spectrum Disorder,	Medical journal of the Islamic Republic of Iran	0	1	none	0	0
Thomas et al,	Predicting Language in Children with ASD Using Spontaneous Language Samples and Standardized Measures,	Journal of autism and developmental disorders	1	0		UND2	UND2
Thompson et al,	A Comparison of Listening Skills of Autistic and Non-Autistic Youth While Using and Not Using Remote Microphone Systems,	Journal of speech, language, and hearing research : JSLHR	0	1	worse	1	0
Todd et al,	Individual Differences in Multisensory Attention Skills in Children with Autism Spectrum Disorder Predict Language and Symptom Severity: Evidence from the Multisensory Attention Assessment Protocol (MAAP),	Journal of autism and developmental disorders	0	1	worse	NoInfo	0
Tofani et al,	Behavioral gender differences across Pre-School Children with Autism Spectrum Disorders: a cross-sectional study,	Journal of autism and developmental disorders	0	0		NoInfo	1	"patients were classified as belonging to one of three groups: (1) non-verbal, those who were not able to produce any words, or were only able to say mom/dad; (2) minimally verbal, those who were able to say recognizable words but could not articulate sentences; or (3) verbal, those who were able to form sentences."
Trembath et al,	Spoken Language Change in Children on the Autism Spectrum Receiving Community-Based Interventions,	Journal of autism and developmental disorders	1	0		UND2	UND2
Vicente et al,	Linguistic, concept and symbolic composition in adults with minimal receptive vocabulary	CLINICAL LINGUISTICS & PHONETICS	0	0		1	1	"adults with minimal receptive vocabulary"
Walter et al,	Tackling emotional processing in adults with attention deficit hyperactivity disorder and attention deficit hyperactivity disorder plus autism spectrum disorder using emotional and action verbal fluency tasks	FRONTIERS IN PSYCHIATRY	0	1	worse	0	0
Wang c	Training children with autism spectrum disorder, and children in general with AI robots related to the automatic organization of sentence menus and interaction design evaluation	EXPERT SYSTEMS WITH APPLICATIONS	1	1	neither	0	0
Wang et al,	Efficacy and moderating factors of the Early Start Denver Model in Chinese toddlers with autism spectrum disorder: a longitudinal study,	World journal of pediatrics : WJP	1	0		UND2	UND2
Wang et al, b	Speech Reception in Young Children with Autism Is Selectively Indexed by a Neural Oscillation Coupling Anomaly,	The Journal of neuroscience : the official journal of the Society for Neuroscience	0	1	worse	NoInfo	0
Wang et al, d	Mental representations of speech and musical pitch contours reveal a diversity of profiles in autism spectrum disorder,	Autism : the international journal of research and practice	0	1	neither	0	0
Wang et al, e	The form and function processing of lexical tone and intonation in tone-language-speaking children with autism spectrum disorder	JOURNAL OF THE ACOUSTICAL SOCIETY OF AMERICA	0	1	better	0	0
Wang et al, f	Using Pivotal Response Treatment to Improve Language Functions of Autistic Children in Special Schools: A Randomized Controlled Trial	JOURNAL OF AUTISM AND DEVELOPMENTAL DISORDERS	1	0		1	0
Weed et al,	Different in Different Ways: A Network-Analysis Approach to Voice and Prosody in Autism Spectrum Disorder	LANGUAGE LEARNING AND DEVELOPMENT	0	1	neither	0	0
Wehrle et al,	Turn-timing in conversations between autistic adults: Typical short-gap transitions are preferred, but not achieved instantly	PLOS ONE	0	1	worse	0	0
Wehrle et al. b	Backchannels in conversations between autistic adults are less frequent and less diverse prosodically and lexically	LANGUAGE AND COGNITION	0	1	worse	0	0
West et al,	Infant Communication Across the Transition to Walking: Developmental Cascades Among Infant Siblings of Children with Autism	JOURNAL OF AUTISM AND DEVELOPMENTAL DISORDERS	0	1	none	UND2	UND2
White et al,	Effects on Speech Development With Modifications to Picture Exchange Communication System	FOCUS ON AUTISM AND OTHER DEVELOPMENTAL DISABILITIES	1	0		NoInfo	1	"did not use speech to communicate"
Xie et al,	Functional echolalia in autism speech: Verbal formulae and repeated prior utterances as communicative and cognitive strategies	FRONTIERS IN PSYCHOLOGY	0	0		Amb	0
Xiong et al,	Developmental Language Differences in Children with Autism Spectrum Disorders and Possible Sex Difference	JOURNAL OF AUTISM AND DEVELOPMENTAL DISORDERS	0	0		Amb	0
Xu et al,	Hearing Assistive Technology Facilitates Sentence-in-Noise Recognition in Chinese Children With Autism Spectrum Disorder	JOURNAL OF SPEECH LANGUAGE AND HEARING RESEARCH	0	1	neither	0	0
Yankovitz et al,	The Relationship between Semantic Joke and Idiom Comprehension in Adolescents with Autism Spectrum Disorder	BRAIN SCIENCES	0	1	worse	0	0
Yao et al.	Language development trajectories in young children with developmental disabilities in Taiwan	Research in Developmental Disabilities	0	0	N/A	UND2	UND2
Yerkes et al,	Acoustic and Semantic Processing of Auditory Scenes in Children with Autism Spectrum Disorders	JOURNAL OF AUTISM AND DEVELOPMENTAL DISORDERS	0	1	both	1	0
You et al,	Mapping access to meaning in adolescents with autism: Atypical lateralization and spatiotemporal patterns as a function of language ability	NEUROIMAGE-CLINICAL	0	1	none	Amb	0
Yu et al,	The link between the factuality of verb and the theory of mind ability of Mandarin-speaking children with high-functioning autism	INTERNATIONAL JOURNAL OF LANGUAGE & COMMUNICATION DISORDERS	0	0		0	0
Zajic et al,	Writing Self-Concept, Text Engagement, and Writing Practices Across Contexts: Comparisons Between School-Age Children on the Autism Spectrum and Their Non-Autistic Peers	JOURNAL OF AUTISM AND DEVELOPMENTAL DISORDERS	0	1	none	0	0
Zane et al,	Analysis of Noun Phrase Ambiguity in Narratives Reveals Differences in Referential Establishment But Not Cohesion for Older Autistic Children	JOURNAL OF SPEECH LANGUAGE AND HEARING RESEARCH	0	1	worse	0	0
Zarokanellou et al, a	Specificity of phonological representations in school-age high-functioning ASD children,	International journal of speech-language pathology	0	1	worse	0	0
Zarokanellou et al, b	Qualitative analysis of verbal fluency in school-age children with high-functioning autism spectrum disorders, Associations with age and IQ,	Applied neuropsychology, Child	0	1	none	0	0
Zhang et al,	Examining Phenotypical Heterogeneity and its Underlying Factors in Gesture Skills of Chinese Autistic Children: Clustering Analysis	JOURNAL OF AUTISM AND DEVELOPMENTAL DISORDERS	0	0		1	0
Zhukova et al,	Brief Report: Unexpected Bilingualism: A Case of a Russian Child With ASD,	Journal of autism and developmental disorders	0	0		0	0
Zibin et al,	The Effect of Using an Arabic Assistive Application on Improving the Ability of Children with Autism Spectrum Disorder to Comprehend and Answer Content Questions	JOURNAL OF PSYCHOLINGUISTIC RESEARCH	1	0		NoInfo	1	"5 nonverbal children"
